# Supplementary material for: Cancers of Unknown Primary Origin: Real-World Clinical Outcomes and Genomic Analysis at the European Institute of Oncology
Source: Oncologist. 2024 Mar 23;29(6):504–10. doi: 10.1093/oncolo/oyae038 (PMC11145013; doi:10.1093/oncolo/oyae038)
Supplement: oyae038_suppl_Supplementary_Figures_S1-S3 [file oyae038_suppl_supplementary_figures_s1-s3.zip › oyae038_suppl_Supplementary_Figures_S1-S3/CEGeniusLog.txt]

Date and Time	Username	UserDomainname	Filenamepath	Error Number	Error Message	System Exception	Error LineNumber	Error MethodName	Applicationstarttime	Applicationendtime	CPU Used (%)	RAM Used (MB)
26-Feb-24 15:34:15	9107586	HS-J-PCOUP-01	CEGenius v2.6.47	\\\\j-fs01\\OUP_Journals-L\\Production\\ONCOLO\\oyae038\\FROM_CLIENT\\Accepted_manuscripts\\suppl_data\\Do not Use\\Supplementary Figure Captions.docx	ThisAddInErr_007	Error in Validating MoveToWord	Root element is missing.	0	Application_DocumentBeforeClose	2024-02-26 03:10:35	2024-02-26 03:10:43	43.38544%	2077MB
26-Feb-24 15:34:17	9107586	HS-J-PCOUP-01	CEGenius v2.6.47	\\\\j-fs01\\OUP_Journals-L\\Production\\ONCOLO\\oyae038\\FROM_CLIENT\\Accepted_manuscripts\\suppl_data\\Do not Use\\Supplementary Figure Captions.docx	CEGDocVariableError0003	Unable find the MetaXml Name from the document:	Object has been deleted.	0	ReadDocVariable	2024-02-26 03:10:35	2024-02-26 03:34:15	38.34951%	2089MB
26-Feb-24 15:34:17	9107586	HS-J-PCOUP-01	CEGenius v2.6.47	\\\\j-fs01\\OUP_Journals-L\\Production\\ONCOLO\\oyae038\\FROM_CLIENT\\Accepted_manuscripts\\suppl_data\\Do not Use\\Supplementary Figure Captions.docx	ThisAddInErr_007	Error in Validating MoveToWord	Root element is missing.	0	Application_DocumentBeforeClose	2024-02-26 03:10:35	2024-02-26 03:34:15	100%	2086MB
26-Feb-24 15:34:17	9107586	HS-J-PCOUP-01	CEGenius v2.6.47	\\\\j-fs01\\OUP_Journals-L\\Production\\ONCOLO\\oyae038\\FROM_CLIENT\\Accepted_manuscripts\\suppl_data\\Do not Use\\Supplementary Figure Captions.docx	CEGDocVariableError0003	Unable find the MetaXml Name from the document:	Object has been deleted.	0	ReadDocVariable	2024-02-26 03:10:35	2024-02-26 03:34:15	100%	2083MB
26-Feb-24 15:34:17	9107586	HS-J-PCOUP-01	CEGenius v2.6.47	\\\\j-fs01\\OUP_Journals-L\\Production\\ONCOLO\\oyae038\\FROM_CLIENT\\Accepted_manuscripts\\suppl_data\\Do not Use\\Supplementary Figure Captions.docx	DocVarFileIDError0001	Unable to add the following DocVariable: 'fileID'	Object has been deleted.	0	addDocVariable	2024-02-26 03:10:35	2024-02-26 03:34:15	100%	2081MB
26-Feb-24 15:34:22	9107586	HS-J-PCOUP-01	CEGenius v2.6.47	\\\\j-fs01\\OUP_Journals-L\\Production\\ONCOLO\\oyae038\\FROM_CLIENT\\Accepted_manuscripts\\suppl_data\\Do not Use\\Supplementary Figure Captions.docx	CEGDocVariableError0003	Unable find the MetaXml Name from the document:	Object has been deleted.	0	ReadDocVariable	2024-02-26 03:10:35	2024-02-26 03:34:17	44.54591%	2050MB
26-Feb-24 15:34:22	9107586	HS-J-PCOUP-01	CEGenius v2.6.47	\\\\j-fs01\\OUP_Journals-L\\Production\\ONCOLO\\oyae038\\FROM_CLIENT\\Accepted_manuscripts\\suppl_data\\Do not Use\\Supplementary Figure Captions.docx	ThisAddInErr_007	Error in Validating MoveToWord	Root element is missing.	0	Application_DocumentBeforeClose	2024-02-26 03:10:35	2024-02-26 03:34:17	100%	2033MB
26-Feb-24 15:34:22	9107586	HS-J-PCOUP-01	CEGenius v2.6.47	\\\\j-fs01\\OUP_Journals-L\\Production\\ONCOLO\\oyae038\\FROM_CLIENT\\Accepted_manuscripts\\suppl_data\\Do not Use\\Supplementary Figure Captions.docx	CEGDocVariableError0003	Unable find the MetaXml Name from the document:	Object has been deleted.	0	ReadDocVariable	2024-02-26 03:10:35	2024-02-26 03:34:17	100%	2033MB
26-Feb-24 15:34:22	9107586	HS-J-PCOUP-01	CEGenius v2.6.47	\\\\j-fs01\\OUP_Journals-L\\Production\\ONCOLO\\oyae038\\FROM_CLIENT\\Accepted_manuscripts\\suppl_data\\Do not Use\\Supplementary Figure Captions.docx	DocVarFileIDError0001	Unable to add the following DocVariable: 'fileID'	Object has been deleted.	0	addDocVariable	2024-02-26 03:10:35	2024-02-26 03:34:17	100%	2033MB
26-Feb-24 15:34:27	9107586	HS-J-PCOUP-01	CEGenius v2.6.47	\\\\j-fs01\\OUP_Journals-L\\Production\\ONCOLO\\oyae038\\FROM_CLIENT\\Accepted_manuscripts\\suppl_data\\Do not Use\\Supplementary Figure Captions.docx	CEGMySQLError0002	Unable to SELECT the following record from the Database: 'SELECT processStartsOn,processEndsOn FROM process_details WHERE fileID = 'Supplementary Figure Captions642' AND module = 'Document';'	Invalid attempt to access a field before calling Read()	0	MySQLSelectRecord	2024-02-26 03:10:35	2024-02-26 03:34:22	62.39735%	2143MB
26-Feb-24 15:34:27	9107586	HS-J-PCOUP-01	CEGenius v2.6.47	\\\\j-fs01\\OUP_Journals-L\\Production\\ONCOLO\\oyae038\\FROM_CLIENT\\Accepted_manuscripts\\suppl_data\\Do not Use\\Supplementary Figure Captions.docx	CEGMySQLError0004	MY SQL Update completed.				2024-02-26 03:10:35	2024-02-26 03:34:22	100%	2143MB
